# Supplementary material for: RTK25: A Comprehensive Molecular Profiling Strategy in Cholangiocarcinoma Using an Integrated Bioinformatics Approach
Source: Pharmaceuticals (Basel). 2021 Sep 3;14(9):898. doi: 10.3390/ph14090898 (PMC8469883; doi:10.3390/ph14090898)
Supplement: Supplementary file 1 [file pharmaceuticals-14-00898-s001.zip]

Archive with 2 entries (2 files):
- 3.Supplemental Table 2.xlsx
- Supplementary File 1.pdf
